# Supplementary material for: Clinical, virological and immunological features of HIV-positive children internationally adopted in France from 2005-2015
Source: PLoS One. 2018 Sep 28;13(9):e0203438. doi: 10.1371/journal.pone.0203438 (PMC6161872; doi:10.1371/journal.pone.0203438)
Supplement: S1 File — (XLSX) [file pone.0203438.s001.xlsx]

## Sheet: EVAsion_DATA_LABELS_2016-05-17_
ID	City	Family	Number of other children	Age of the father at the time of adoption	Age of the mother	socio-professional group of the father	socio-professional group of the mother	Country of origin	Age at arrival (years)	Place of the first medical consult in France	Known disability before arrival	Description	Weight at the first medical evaluation (kg)	Height (cm)	Psychomotor delay	Syphilis	Denutrition	Anemia	cause of anemia	Diarrhea	cause of diarrhea	Description	Skin disease	Pediculosis	Scab	Tinea	Staphylococcia	Eczema	Other	Description	Vaccination card from country of origin available	HBV	HCV	HAV	HEV	Diphteria	Tetanus	Poliomyelitis	Measles	Mumps	Other	Description	Screening for latent tuberculosis	Tuberculosis	Virus type	Nadir CD4	CD4%	Viral load (copies/mL)	Genotype testing
1	Clermont-Ferrand	Couple	0	48	45	Employee	Employee	Vietnam	5.53069	Adoption clinic	no		16	109.5	no	no	yes	no		no			no	no	no	no	no	no	no		no	Neg	Neg	Neg	NK	Positive	Positive	Positive	Positive	NK	no		Not done	No	HIV-1		46	7000	ART resistance
2	Clermont-Ferrand	Couple	2	47	45	Farmer	Employee	Vietnam	3.90699	Adoption clinic	no		12	90	no	no	no	no		no			yes	no	no	no	no	yes	no		no	Immune	Chronic active infection	Neg	Neg	Positive	Positive	NK	Positive	NK	no		Not done	No	HIV-1		43.41	0	Not done
3	Clermont-Ferrand	Couple	0	37	32	Managerial position	Employee	Vietnam	2.82552	Adoption clinic	no		12.4	93.5	no	no	no	no		no			no	no	no	no	no	no	no		no	Immune	Neg	Neg	NK	Neg	Positive	NK	Positive	NK	no		Not done	No	HIV-1		43.44	0	Not done
4	Paris, Trousseau	Couple	2	45	40	Managerial position	Managerial position	Vietnam	2.08629	Pediatric department	no		11.48	84	no	no	no	no		no			yes	no	yes	no	no	no	no		yes	Neg	Neg	NK	NK	Positive	Positive	Positive	Positive	NK	no		Not done	No	HIV-1		32	0	Not done
5	Paris, Trousseau	Couple	2	60	57	Managerial position	No professional activity	Cameroon	1.51144	Pediatric department	no		12.6	82	no	no	no	no		no			no	no	no	no	no	no	no		yes	Immune	Neg	NK	NK	Positive	Positive	Positive	Positive	Positive	no		Not done	No	HIV-1	18	18	280568	Not done
6	Montpellier	Single mother	1		40	no applicable	Employee	Mauritius	0.947316	Private pediatrician	no		11.2	80.5	no	no	no	yes	ferriprive	no			no	no	no	no	no	no	no		no	Neg	Neg	Neg	Neg	Positive	Positive	Positive	Neg	Neg	no		yes IDR	No	HIV-1		30	201000	No resistance
7	Montpellier	Couple	1	40	40	Managerial position	Managerial position	Thailand	3.23347	Adoption clinic	no		12.4	90	no	no	no	no		no			yes	no	yes	no	no	no	no		yes	Immune	Neg	Neg	NK	Positive	Positive	Positive	Positive	Positive	no		yes IDR	No	HIV-1	16	38	50	Not done
8	Montpellier	Couple	0	40	40	Employee	Employee	Haiti	2.42841	Pediatric department	no		10.8	84	no	no	no	no		yes	NK		no	no	no	no	no	no	no		no	Neg	Neg	Neg	NK	Positive	Positive	Positive	Positive	Neg	no		yes IDR	No	HIV-1	HIV diagnosed at the first consult	21	137000	No resistance
9	Lille	Couple	0	40	44	Managerial position	Managerial position	Vietnam	7.40319	Pediatric department	no		14	105.2	no	no	yes	no		yes	NK		yes	no	yes	no	no	no	no		no	Neg	Neg	NK	NK	Positive	Positive	Neg	Positive	Neg	no		yes IDR	No	HIV-1		30.1	40	Not done
10	Lille	Couple	2	42	42	Managerial position	Managerial position	Vietnam	7.95636	Pediatric department	no		18.3	118	no	no	yes	yes	ferriprive	no			no	no	no	no	no	no	no		yes	Immune	Neg	NK	NK	NK	NK	NK	NK	NK	no		yes IDR	No	HIV-1				NK
11	Lille	Couple	0	45	42	Other	Employee	Vietnam	7.95636	Pediatric department	no		18.2	118	no	no	no	no		no			no	no	no	no	no	no	no		yes	Immune	NK	Immune	NK	NK	NK	NK	NK	NK	no		yes IDR	No	HIV-1	30	30.3	0	Not done
12	Brest	Couple	1	50	50	Employee	Employee	Ethiopia	8.2905	General practitioner	no		27.5	128	no	no	no	no		yes	parasitic	Blastocystis endolimax nana E coli	yes	no	no	yes	no	no	no		no	Neg	Neg	NK	NK	Neg	Neg	NK	Neg	NK	no		yes IDR	No	HIV-1		41.1	0	Not done
13	Paris, Necker	Couple	0	45	48	Managerial position	Managerial position	Vietnam	1.01576	Adoption clinic	no		8.3	73	no	no	no	no		no			no	no	no	no	no	no	no		yes	Neg	Neg	Neg	NK	Positive	Positive	Positive	Positive	Positive	no		Not done	No	HIV-1		37	90	Not done
14	Paris, Necker	Single mother	1		46	no applicable	Managerial position	Vietnam	3.65773	Pediatric department	no		13.5	99.5	no	no	no	no		no			no	no	no	no	no	no	no		no	Neg	Neg	Neg	NK	Neg	Neg	NK	Positive	NK	no		Not done	No	HIV-1		49	0	Not done
15	Paris, Necker	Single mother	0		46	no applicable	Managerial position	Bulgaria	2.289	Pediatric department	no		11.2	82	no	no	no	no		no			no	no	no	no	no	no	no		yes	Immune	Neg	Neg	NK	Positive	Positive	NK	Positive	NK	no		Not done	No	HIV-1		36	0	Not done
16	Paris, Necker	Single mother	1		56	no applicable	Liberal profession	Russia	13.7335	Pediatric department	no		47	160	no	no	no	no		no			no	no	no	no	no	no	no		yes	Neg	Neg	NK	NK	NK	NK	NK	NK	NK	no		Not done	No	HIV-1	25	25	720	ART resistance
17	Nice	Couple	0	45	46	Liberal profession	Employee	Vietnam	3.77843	Pediatric department	no		13.2	93.5	no	no	no	no		no			no	no	no	no	no	no	no		no	Neg	Neg	NK	NK	Neg	Positive	Positive	NK	NK	no		Not done	No	HIV-1		31	0	Not done
18	Rennes	Couple	1	33	35	Employee	Employee	Nigeria	0.824224	Pediatric department	no		7.78	68.5	no	no	no	no		yes	unknown		yes	no	no	no	no	no	yes	axillary fungal infection	no	Neg	Neg	Neg	NK	NK	NK	NK	NK	NK	no		yes IDR	No	HIV-1		18	1184000	No resistance
19	Rennes	Couple	3	44	45	Farmer	Farmer	Ethiopia	6.1247	Adoption clinic	no		14.4	104	no	no	yes	no		no			yes	no	no	yes	no	no	yes	molluscum	no	Neg	Neg	NK	NK	Neg	Neg	Neg	Neg	NK	no		yes IDR	No	HIV-1		41	0	Not done
20	Paris, Necker	Single mother	1		56	no applicable	Liberal profession	Russia	12.5726	Pediatric department	no		35	146	no	no	no	no		no			no	no	no	no	no	no	no		yes	Neg	Neg	NK	NK	NK	NK	NK	NK	NK	no		Not done	No	HIV-1		32	8700	No resistance
21	Paris, Necker	Couple	1	40	37	Artisan commercant,	Employee	Ivory coast	7.54567	Pediatric department	no		25	120	no	no	no	no		no			no	no	no	no	no	no	no		no	Neg	Neg	NK	NK	NK	NK	NK	NK	NK	no		Not done	No	HIV-1	20.6	21	360000	Not done
22	Paris, Necker	Couple	3	47	46	Managerial position	No professional activity	Thailand	8.65464	Pediatric department	no		20	119	no	no	no	no		no			no	no	no	no	no	no	no			Neg	Neg	NK	NK	NK	NK	NK	NK	NK	no		Not done	No	HIV-1	16	21	0	Not done
23	Paris, Necker	Couple	1	47	45	Liberal profession	Liberal profession	Thailand	5.59617	Pediatric department	no		18.8	112	no	no	no	no		yes	parasitic	giardia	no	no	no	no	no	no	no		yes	Neg	Neg	Neg	NK	Positive	Positive	NK	Neg	NK	no		Not done	No	HIV-1		29	0	ART resistance
24	Paris, Necker	Couple	0	46	51	Managerial position	Employee	Vietnam	2.11914	Adoption clinic	no		8.7	79	no	no	no	no		no			no	no	no	no	no	no	no		yes	Neg	Neg	Neg	NK	NK	NK	NK	NK	NK	no		Not done	No	HIV-1		24	0	No resistance
25	Paris, Necker	Couple	1	36	32	Managerial position	No professional activity	Ivory coast	0.670673	Pediatric department	no		9.4	71	no	no	no	no		no			no	no	no	no	no	no	no		yes	Immune	Neg	NK	NK	Positive	Positive	Positive	Positive	Positive	no		Not done	No	HIV-1		46	0	Not done
26	Paris, Necker	Couple	0	48	49	Managerial position	Managerial position	Vietnam	6.84488	General practitioner	no		19.2	118	no	no	no	no		no			no	no	no	no	no	no	no		yes	Latent infection	Neg	Neg	NK	NK	NK	NK	NK	NK	no		Not done	No	HIV-1		30	0	No resistance
27	Paris, Necker	Couple	0	37	31	Managerial position	Employee	Vietnam	3.50441	Adoption clinic	no		14	98	no	no	no	no		no			no	no	no	no	no	no	no		yes	Neg	Neg	Neg	NK	NK	NK	NK	NK	NK	no		Not done	No	HIV-1		32	0	No resistance
28	Lille	Couple	2	44	43	Ouvrier	Managerial position	Central african republic	1.36895	Pediatric department	no		8.2	73.5	no	no	no	no		no			no	no	no	no	no	no	no		yes	Immune	Neg	Neg	NK	NK	NK	NK	NK	NK	no		yes IDR	No	HIV-1		25.4	0	Not done
29	Rennes	Couple	2	46	46	Employee	Employee	Vietnam	6.07815	Adoption clinic	no		14.08	108	no	no	no	no		no			yes	no	yes	no	no	no	no		no	Immune	Neg	Neg	NK	NK	NK	NK	Neg	Neg	yes	lymphobronchial tuberculosis	yes IDR and Quantiferon	Pulmonary tuberculosis	HIV-1		43	0	Not done
30	Nantes	Couple	2	42	39	Managerial position	Liberal profession	Ethiopia	6.91048	Private pediatrician	no		23	123.8	no	no	no	no		no			yes	no	no	yes	no	no	no		yes	Immune	Neg	Immune	NK	NK	Positive	NK	Neg	NK	yes	left deafness / early puberty	yes Quantiferon (or similar test)	No	HIV-1		36	49	ART resistance
31	Paris, Necker	Couple	0	40	38	Managerial position	Employee	Vietnam	4.81039	Adoption clinic	no		15	103	no	no	no	no		no			no	no	no	no	no	no	no		no	Neg	Neg	Neg	NK	NK	NK	NK	NK	NK	no		Not done	No	HIV-1		35	0	Not done
32	Paris, Necker	Couple	0	40	38	Managerial position	Other	Vietnam	3.61141	Adoption clinic	no		14.5	94.5	no	no	no	no		no			no	no	no	no	no	no	no		yes	Neg	Neg	Neg	NK	NK	NK	NK	NK	NK	no		Not done	No	HIV-1		30	0	Not done
33	Paris, Necker	Couple	0	41	45	Managerial position	Managerial position	Vietnam	7.44699	Adoption clinic	no		20	119	no	no	no	no		no			no	no	no	no	no	no	no		yes	Neg	Neg	Neg	NK	NK	NK	NK	Positive	NK	no		Not done	No	HIV-1		24.5	0	Not done
34	Paris, Necker	Couple	0	40	42	Managerial position	Other	Vietnam	0.848751	Pediatric department	no		7.2	71	no	no	no	no		no			no	no	no	no	no	no	no		yes	Immune	Neg	Neg	NK	Positive	Positive	Positive	NK	NK	no		Not done	No	HIV-1		45	0	Not done
35	Saint Nazaire	Couple	1	42	41	Employee	Liberal profession	Vietnam	6.45587	Pediatric department	no		18.3	118	no	no	yes	no		yes	Other	food intolerance	no	no	no	no	no	no	no		yes	Neg	Neg	Neg	Neg	NK	NK	NK	NK	NK	no		Not done	No	HIV-1	33.62	33.62	0	ART resistance
36	Bordeaux	Couple	0			NK	NK	Vietnam	2.00689	General practitioner	no		12.6	91	no	no	no	no		no			no	no	no	no	no	no	no		no	Neg	Neg	NK	NK	NK	NK	NK	NK	NK	no		Not done	No	HIV-1	36	36	873100	No resistance
37	Bordeaux	Couple	0			Employee	Employee	Thailand	2.90766		yes	cleft lip and palate	11.75	97	no	no	no	no		no			no	no	no	no	no	no	no		yes	Neg	Neg	NK	NK	NK	NK	NK	NK	NK	no		yes IDR	No	HIV-1		29.5	0	Not done
38	Bordeaux	Couple	≥1			NK	NK	Morocco	3.58928	Pediatric department	no		17.5	100	no	no	no	no		no			no	no	no	no	no	no	no		yes	Immune	Neg	NK	NK	Neg	Neg	NK	NK	NK	no		Not done	No	HIV-1		40	114000	ART resistance
39	Bordeaux	Couple	0			Liberal profession	Liberal profession	Vietnam	5.64283	Pediatric department	yes	delayed language acquisition	16.7	111.5	no	no	no	no		no			yes	no	yes	no	no	no	no		yes	Immune	Neg	Neg	NK	NK	NK	NK	NK	NK	no		yes IDR	No	HIV-1	32	36	0	No resistance
40	Bordeaux	Couple	≥1			Managerial position	NK	Thailand	8.53394	Pediatric department	no		20.5	113	no	no	no	no		no			no	no	no	no	no	no	no		yes	Resolved infection	Neg	NK	NK	NK	NK	NK	NK	NK	yes	herpes zoster / bacterial pneumonia	Not done	No	HIV-1		13	208900	No resistance
41	Brest	Couple	3	46	46	Farmer	Farmer	Ethiopia	6.1247	Adoption clinic	no		14.4	104	no	no	no	no		no			yes	no	no	no	no	no	yes	molluscum	no	Neg	Neg	NK	NK	Neg	Positive	NK	Neg	NK	no		yes IDR	No	HIV-1		40.3	24	No resistance
[truncated: 37 more columns]
